# Supplementary material for: Association of Dietary Inflammatory Index and Dietary Oxidative Balance Score with All-Cause and Disease-Specific Mortality: Findings of 2003–2014 National Health and Nutrition Examination Survey
Source: Nutrients. 2023 Jul 14;15(14):3148. doi: 10.3390/nu15143148 (PMC10383761; doi:10.3390/nu15143148)
Supplement: Supplementary file 1 [file nutrients-15-03148-s001.zip]

Archive with 1 entries (1 files):
- nutrients-2470141-supplementary.pdf
